# Supplementary material for: Two new species of Abernessia Arlé (Pompilidae, Ctenocerinae)
Source: Zookeys. 2013 Nov 20;(353):71–9. doi: 10.3897/zookeys.353.6223 (PMC3837486; doi:10.3897/zookeys.353.6223)
Supplement: XML Treatment for Abernessia capixaba [file zookeys.353.6223-treatment1.xml]

<!DOCTYPE tp:taxon-treatment
  PUBLIC "-//TaxonX//DTD Taxonomic Treatment Publishing DTD v0 20100105//EN" "tax-treatment-NSO.dtd">
<tp:taxon-treatment xmlns:tp="http://www.plazi.org/taxpub"><tp:treatment-meta><mixed-citation publication-type="journal"><person-group><name><surname>Waichert</surname><given-names>Cecilia</given-names></name><name><surname>Pitts</surname><given-names>James P.</given-names></name></person-group><article-title>Two new species of <italic>Abernessia</italic> Arlé (Pompilidae, Ctenocerinae)</article-title><source>Zookeys</source><day>20</day><month>11</month><year>2013</year><volume>2013</volume><issue>353</issue><fpage>71</fpage><lpage>79</lpage><pub-id pub-id-type="doi">10.3897/zookeys.353.6223</pub-id></mixed-citation></tp:treatment-meta><tp:nomenclature><tp:taxon-name>
                                <tp:taxon-name-part taxon-name-part-type="genus">Abernessia</tp:taxon-name-part>
                                <tp:taxon-name-part taxon-name-part-type="species">capixaba</tp:taxon-name-part>
                                <object-id xmlns:xlink="http://www.w3.org/1999/xlink" content-type="zoobank" xlink:type="simple">http://zoobank.org/D39506D7-B032-4242-9223-BC9BCA273E5E</object-id>
                                <object-id xmlns:xlink="http://www.w3.org/1999/xlink" xlink:type="simple">http://species-id.net/wiki/Abernessia_capixaba</object-id>
                            </tp:taxon-name><tp:taxon-status xmlns:xlink="http://www.w3.org/1999/xlink" xlink:type="simple">sp. n.</tp:taxon-status></tp:nomenclature><tp:treatment-sec sec-type="Holotype"><title>Holotype.</title><p>♂ (<xref ref-type="fig" rid="F1">Figs 1–3</xref>), pinned, with genitalia in a separate vial, labeled “BRAZIL: E[spírito] S[anto], Laranja da Terra, Joatuba, Fazenda Betzel, <named-content xmlns:xlink="http://www.w3.org/1999/xlink" content-type="dwc:verbatimCoordinates" xlink:type="simple">19°50'25"S, 40°49'40"W</named-content>, Malaise Bosque 9, 280–430 m, 05–12.x.2012, M.T. Tavares &amp; eq. col. (UFES #135382)”.</p><fig id="F1" position="float" orientation="portrait"><label>Figures 1–3.</label><caption><p>Male holotype of <italic><tp:taxon-name>Abernessia capixaba</tp:taxon-name></italic> sp. n. <bold>1</bold> Lateral habitus <bold>2</bold> Head, frontal view <bold>3</bold> Apex of metasoma in lateral view.</p></caption><graphic xmlns:xlink="http://www.w3.org/1999/xlink" xlink:href="ZooKeys-353-071-g001.jpg" position="float" orientation="portrait" xlink:type="simple"/></fig></tp:treatment-sec><tp:treatment-sec sec-type="Paratypes"><title>Paratypes.</title><p>2♂: BRAZIL: E[spírito] S[anto], Laranja da Terra, Joatuba, Fazenda Betzel, <named-content xmlns:xlink="http://www.w3.org/1999/xlink" content-type="dwc:verbatimCoordinates" xlink:type="simple">19°50'25"S, 40°49'40"W</named-content>, 280–430 m, 05-12.x.2012, M.T. Tavares &amp; eq. col., Malaise Bosque 3 (1♂) (UFES #134333), Malaise Bosque 12 (1♂) (UFES #134542).</p></tp:treatment-sec><tp:treatment-sec sec-type="Diagnosis"><title>Diagnosis.</title><p>This species can be recognized by the following unique combination of characters: the integument is black with scale-like setae reflecting greenish metallic (<xref ref-type="fig" rid="F1">Fig. 1</xref>); the face has small whitish spots on inner margin of the eyes (<xref ref-type="fig" rid="F1">Fig. 2</xref>); and the wing is darkened without pale maculations (<xref ref-type="fig" rid="F1">Fig. 1</xref>).</p></tp:treatment-sec><tp:treatment-sec sec-type="Description"><title>Description.</title><p>Body length 2.00 cm; fore wing 1.82 cm; maximum wing width 0. 57 cm.</p><p><bold>Coloration.</bold> Integument black with pale yellow maculation on inner margin of eyes; body covered with pubescence with bluish-green metallic reflections (<xref ref-type="fig" rid="F1">Fig. 1</xref>); clypeus, antennae, labial and maxillary palpi black; wings black with weak purple reflections; veins dark castaneous; legs with greenish-purple-blue reflections.</p><p><bold>Head.</bold> Head wide; TFD 1.2 × FD; MID 0.7 × FD; punctuation conspicuous, small, shallow. Ocelli in obtuse angle; lateral ocelli closer to each other than to compound eyes; POL 0.8 × OOL. Mandible narrow, base about 2.0 × wider than apex, with two sharp apical teeth; 1/3 of base covered by thin copper pubescence. Clypeus undifferentiated from frons, flat, bilobed, apical median margin invaginated (<xref ref-type="fig" rid="F1">Fig. 2</xref>); clypeal lobes rounded (<xref ref-type="fig" rid="F1">Fig. 2</xref>); LC 0.4 × WC. Labrum partially exposed. Maxillary beard not present. Flagellum elongate; length of second flagellomere 2.5 × width; ratio of the scape, pedicel, and flagellomeres 1-2 11:4:14:15; WA3 0.5 × LA3; LA3 0.4 × UID; scape with erect setae on internal margin. Torulus circular, antennal scrobe large.</p><p><bold>Mesosoma.</bold> Pronotum not elongated (<xref ref-type="fig" rid="F1">Fig. 1</xref>), width 3.3 × length; posterior margin arched, anterior margin slightly invaginated medially; propodeal disc with thin-shallow median sulcus. Notauli shallow, present on 1/5 of anterior margin. Postnotum striated. Propodeum with punctures small, almost inconspicuous under setae; propodeal disc covered with short-apressed pubescence, setae equally abundant on propodeal disc; propodeal disc slightly elevated medially, edges of disc rounded. Wing elongate; maximum width 0.3 × length; third submarginal cell about as long as second submarginal cell; second recurrent vein straight, meeting third submarginal cell half distance <!--PageBreak-->from base to apex of cell (<xref ref-type="fig" rid="F1">Fig. 1</xref>). Fore tibia with short, sharpened spines, posterior edge angulated. Front tarsal claw bifid, mid and fore claw dentate. Tarsi spinose.</p><p><bold>Metasoma.</bold> Metasoma covered by short, scale-like setae. Sternum 7 covered by thick, long setae, marginal setae longer than remaining setae, apex of setae sinuous and dilated (<xref ref-type="fig" rid="F1">Fig. 3</xref>).</p><p><bold>Genitalia.</bold> (<xref ref-type="fig" rid="F2">Figs 4–6</xref>) Parapenial lobe bifid; lobe wide, short, almost shield-like; outer apex lanceolate, higher than inner apex; inner apex rounded, broad. Dorsal lobe of digitus slightly longer than edeagus, apex wide, rounded, with small extension ventrally; ventral lobe of digitus, short, length 0.3 × paramere length, spatulate, base with long, thin setae (<xref ref-type="fig" rid="F2">Figs 4</xref>, <xref ref-type="fig" rid="F2">5</xref>). Aedeagus short, total length 0.6 × length of paramere + gonobase, split, lateral margins rolling inwards, apex rounded (<xref ref-type="fig" rid="F2">Figs 4</xref>, <xref ref-type="fig" rid="F2">5</xref>). Paramere as long as aedeagus, constricted on base, wide apically; apex lanceolate, covered with long setae, inner face flat, outer rounded; setae long, longer marginally, apex dilated. Subgenital plate elongate, wide; apex narrower, rounded; apical margin of apex polished, glabrous; abundant setae, long, thin along entire length (<xref ref-type="fig" rid="F2">Fig. 6</xref>).</p><fig id="F2" position="float" orientation="portrait"><label>Figures 4–6.</label><caption><p>Male genitalia, paratype of <italic><tp:taxon-name>Abernessia capixaba</tp:taxon-name></italic> sp. n. <bold>4</bold> Dorsal view <bold>5</bold> Ventral view <bold>6</bold> Genital plate.</p></caption><graphic xmlns:xlink="http://www.w3.org/1999/xlink" xlink:href="ZooKeys-353-071-g002.jpg" position="float" orientation="portrait" xlink:type="simple"/></fig></tp:treatment-sec><tp:treatment-sec sec-type="Variation"><title>Variation.</title><p>No significant morphological variation was observed.</p></tp:treatment-sec><tp:treatment-sec sec-type="Etymology"><title>Etymology.</title><p>The specific epithet refers to the type locality. <italic><tp:taxon-name>Capixaba</tp:taxon-name></italic> refers to a person born in Espírito Santo State, Brazil.</p></tp:treatment-sec><tp:treatment-sec sec-type="Remarks"><title>Remarks.</title><p>Males of <!--PageBreak--><italic><tp:taxon-name>Abernessia capixaba</tp:taxon-name></italic> are distinguished from those of <italic><tp:taxon-name>Abernessia prima</tp:taxon-name></italic> Waichert &amp; Pitts (2011) by the lack of pale maculation on the metasoma and the fully fuscous fore wing (<xref ref-type="fig" rid="F1">Fig. 1</xref>). In <italic><tp:taxon-name>Abernessia prima</tp:taxon-name></italic> the fore wing is partially yellow and maculations are present on the face, metasoma, and fore wing. Finally, the setae on the subapical metasomal sternite are longer on the outer margin in <italic><tp:taxon-name>Abernessia capixaba</tp:taxon-name></italic>.</p></tp:treatment-sec></tp:taxon-treatment>
