# Supplementary material for: Two new species of Abernessia Arlé (Pompilidae, Ctenocerinae)
Source: Zookeys. 2013 Nov 20;(353):71–9. doi: 10.3897/zookeys.353.6223 (PMC3837486; doi:10.3897/zookeys.353.6223)
Supplement: XML Treatment for Abernessia giga [file zookeys.353.6223-treatment2.xml]

<!DOCTYPE tp:taxon-treatment
  PUBLIC "-//TaxonX//DTD Taxonomic Treatment Publishing DTD v0 20100105//EN" "tax-treatment-NSO.dtd">
<tp:taxon-treatment xmlns:tp="http://www.plazi.org/taxpub"><tp:treatment-meta><mixed-citation publication-type="journal"><person-group><name><surname>Waichert</surname><given-names>Cecilia</given-names></name><name><surname>Pitts</surname><given-names>James P.</given-names></name></person-group><article-title>Two new species of <italic>Abernessia</italic> Arlé (Pompilidae, Ctenocerinae)</article-title><source>Zookeys</source><day>20</day><month>11</month><year>2013</year><volume>2013</volume><issue>353</issue><fpage>71</fpage><lpage>79</lpage><pub-id pub-id-type="doi">10.3897/zookeys.353.6223</pub-id></mixed-citation></tp:treatment-meta><tp:nomenclature><tp:taxon-name>
                                <tp:taxon-name-part taxon-name-part-type="genus">Abernessia</tp:taxon-name-part>
                                <tp:taxon-name-part taxon-name-part-type="species">giga</tp:taxon-name-part>
                                <object-id xmlns:xlink="http://www.w3.org/1999/xlink" content-type="zoobank" xlink:type="simple">http://zoobank.org/2DB96132-8EE5-498D-936A-DFF88AC8C599</object-id>
                                <object-id xmlns:xlink="http://www.w3.org/1999/xlink" xlink:type="simple">http://species-id.net/wiki/Abernessia_giga</object-id>
                            </tp:taxon-name><tp:taxon-status xmlns:xlink="http://www.w3.org/1999/xlink" xlink:type="simple">sp. n.</tp:taxon-status></tp:nomenclature><tp:treatment-sec sec-type="Holotype"><title>Holotype.</title><p>♀ (<xref ref-type="fig" rid="F3">Figs 7–9</xref>), labeled “[BRAZIL]: Minas Gerais, Reinhardt. Mus: Drenis (ZMUC)”.</p><fig id="F3" position="float" orientation="portrait"><label>Figures 7–9.</label><caption><p>Female holotype of <italic><tp:taxon-name>Abernessia giga</tp:taxon-name></italic> sp. n. <bold>7</bold> Lateral habitus <bold>8</bold> Face, frontal view <bold>9</bold> Fore and hind wings.</p></caption><graphic xmlns:xlink="http://www.w3.org/1999/xlink" xlink:href="ZooKeys-353-071-g003.jpg" position="float" orientation="portrait" xlink:type="simple"/></fig></tp:treatment-sec><tp:treatment-sec sec-type="Diagnosis"><title>Diagnosis.</title><p>This species can be recognized by the following unique combination of characters: the integument is black, with scale-like setae reflecting metallic bluish-green (<xref ref-type="fig" rid="F3">Fig. 7</xref>); the antennal scape is red apically (<xref ref-type="fig" rid="F3">Fig. 8</xref>); the clypeus is slightly folded ventrally on the apical-lateral margin, and the wing is dark with a large pale brown band (<xref ref-type="fig" rid="F3">Fig. 9</xref>).</p></tp:treatment-sec><tp:treatment-sec sec-type="Description"><title>Description.</title><p>Body length 2.81 cm; fore wing 2.00 cm; maximum wing width 0.63 cm.</p><p><bold>Coloration.</bold> Head black; mesosoma black, legs brown with purple reflections (<xref ref-type="fig" rid="F3">Fig. 7</xref>); metasoma brown, tergites distally reddish, hypopygium reddish; body pubescence with bluish-green metallic reflections; wings dark brown with pale brown spots, hind wing with pale brown band (<xref ref-type="fig" rid="F3">Fig. 9</xref>); wing venation brown, pale brown on pale spots; stigma brown (<xref ref-type="fig" rid="F3">Fig. 9</xref>).</p><p><bold>Head.</bold> Head as long as wide; TFD 1.0 × FD; MID 0.7 × FD; punctuation conspicuous, small, shallow. Pubescence abundant, short, thin, apressed, with metallic reflections from above ocelli to vertex. Eye short, HE 0.6 × FD; vertex long, distance from posterior ocellus to vertex 0.2 × FD. Ocelli in an obtuse angle; lateral ocelli closer to each other than to compound eyes; POL 0.3 × OOL. Mandible wide, elbowed, with two sharpened apical teeth; distal margin with a row of setae. Clypeus undifferentiated from frons, flat, bilobed, apical median margin invaginated; clypeal lobes rounded, sides slightly turned downwards (<xref ref-type="fig" rid="F3">Fig. 8</xref>); LC 0.4 × WC. Labrum partially exposed, setose (<xref ref-type="fig" rid="F3">Fig. 8</xref>). Maxillary beard not present. Flagellum elongate; length of second flagellomere 3.1 × width; ratio of <!--PageBreak-->the scape, pedicel, and flagellomeres 1-2 15:3:16:14; WA3 0.3 × LA3; LA3 0.4 × UID; scape curved, internal margin flat. Torulus circular, antennal scrobe large.</p><p><bold>Mesosoma.</bold> Pronotum not elongate (<xref ref-type="fig" rid="F3">Fig. 7</xref>), width 1.6 × length; posterior margin arched, anterior margin slightly invaginated medially; propodeal disc with thin-shallow median sulcus, lateral margins rounded. Notauli shallow, complete. Postnotum striated. Propodeum with punctures small, almost inconspicuous under setae; propodeal disc covered with short-apressed pubescence, setae equally abundant; propodeal disc slightly elevated medially, edges rounded. Wing long; maximum width 0.3 × length; third submarginal cell about as long as second submarginal cell; second recurrent vein straight, meeting third submarginal cell about half the distance from base to apex of cell; 2r-m straight (<xref ref-type="fig" rid="F3">Fig. 9</xref>). Fore tibia with short, sharpened spines, posterior edge angulated. Front tarsal claw bifid, mid dentate (hind tarsi broken in holotype). Tarsi spinose.</p><!--PageBreak--><p><bold>Metasoma.</bold> Metasoma long (<xref ref-type="fig" rid="F3">Fig. 7</xref>), total length 1.4 × mesosoma + head lengths, wide; covered by short, scale-like setae. Apical tergite setose.</p></tp:treatment-sec><tp:treatment-sec sec-type="Etymology"><title>Etymology.</title><p>The specific epithet was taken from Greek, <italic>giga</italic>, meaning “giant” in English. It refers to the large size of the specimen.</p></tp:treatment-sec><tp:treatment-sec sec-type="Remarks"><title>Remarks.</title><p>This species can be distinguished from <italic><tp:taxon-name>Abernessia irmgardae</tp:taxon-name></italic> Arlé by having the wing brown, with venation both pale and dark brown. In <italic><tp:taxon-name>Abernessia irmgardae</tp:taxon-name></italic> the wing is yellow and the venation is only dark brown. Additionally, the eyes are convergent on vertex in <italic><tp:taxon-name>Abernessia giga</tp:taxon-name></italic> and the vertex expanded unlike in <italic><tp:taxon-name>Abernessia irmgardae</tp:taxon-name></italic>.</p></tp:treatment-sec></tp:taxon-treatment>
